# Supplementary material for: Identification of Substances Produced by Cercospora brachiata in Absence of Light and Evaluation of Antibacterial Activity
Source: J Fungi (Basel). 2021 Aug 24;7(9):680. doi: 10.3390/jof7090680 (PMC8469931; doi:10.3390/jof7090680)
Supplement: Supplementary file 1 [file jof-07-00680-s001.zip]

Archive with 1 entries (1 files):
- jof-1343134-supplementary.pdf
